# Supplementary material for: Suppression PCR-Based Selective Enrichment Sequencing for Pathogen and Antimicrobial Resistance Detection on Cell-Free DNA in Sepsis—A Targeted, Blood Culture-Independent Approach for Rapid Pathogen and Resistance Diagnostics in Septic Patients
Source: Int J Mol Sci. 2024 May 17;25(10):5463. doi: 10.3390/ijms25105463 (PMC11121775; doi:10.3390/ijms25105463)
Supplement: Supplementary file 1 [file ijms-25-05463-s001.zip]

Archive with 1 entries (1 files):
- ijms-2996825-supplementary.pdf
